# Supplementary material for: Efficacy of Eribulin Plus Gemcitabine Combination in L-Sarcomas
Source: Int J Mol Sci. 2022 Dec 30;24(1):680. doi: 10.3390/ijms24010680 (PMC9820645; doi:10.3390/ijms24010680)
Supplement: Supplementary file 1 [file ijms-24-00680-s001.zip]

Archive with 10 entries (10 files):
- Supp Figure S1.tif
- Supp Figure S2.tif
- Supp Figure S3.tif
- Supp Figure S4.tif
- Supp Figure S5.tif
- Supp Figure S6.tif
- Supplementary Table S1.pdf
- Supplementary Table S2.pdf
- Supplementary Table S3.pdf
- Supplementary Table S4.pdf
